# Supplementary material for: Bumblebees (Bombus terrestris) Improve ‘Hass’ Avocado (Persea americana) Pollination
Source: Plants (Basel). 2021 Jul 5;10(7):1372. doi: 10.3390/plants10071372 (PMC8309347; doi:10.3390/plants10071372)
Supplement: Supplementary file 1 [file plants-10-01372-s001.zip]

Archive with 1 entries (1 files):
- plants-1266186-supplementary.pdf
